# Supplementary material for: Sex Differences in the Treatment of People with Parkinson’s Disease with a Device-Aided Therapy: A Prospective Real-World Study
Source: Med Sci (Basel). 2026 Apr 27;14(2):217. doi: 10.3390/medsci14020217 (PMC13214779; doi:10.3390/medsci14020217)
Supplement: Supplementary file 1 [file medsci-14-00217-s001.zip]

Archive with 1 entries (1 files):
- medsci-4256155-supplementary.pdf
